# Supplementary material for: Molecular Dynamics Simulations of NXT-Modified Silica Dispersion Mechanism in Natural Rubber
Source: Polymers (Basel). 2025 Dec 5;17(24):3237. doi: 10.3390/polym17243237 (PMC12736809; doi:10.3390/polym17243237)
Supplement: Supplementary file 1 [file polymers-17-03237-s001.zip]

Archive with 1 entries (1 files):
- polymers-3952774-supplementary.pdf
